# Supplementary material for: Assessment and Accessibility of Phenotypic and Genotypic Diversity of Carrot (Daucus carota L. var. sativus) Cultivars Commercially Available in the United States
Source: PLoS One. 2016 Dec 13;11(12):e0167865. doi: 10.1371/journal.pone.0167865 (PMC5154522; doi:10.1371/journal.pone.0167865)
Supplement: S1 Table — Traits include Soluble Solids, Root Length, Root Diameter, Top Height, Petiole Anthocyanins, Green Shoulders, Purple Shoulders, Branching, Smoothness, Uniformity, Top Shape, Top Strength. (XLSX) [file pone.0167865.s001.xlsx]

## Sheet: Sheet1
	Soluble Solids (oBrix)					Root Length (cm)					Root Diameter (cm)					Top Height (cm)						Petiole anthocynins (rank of 1 to 3)					Green shoulders (rank of 1 to 3)					Purple shoulders (rank of 1 to 3)					Branching (Rank of 1 to 5)					Smoothness (Rank of 1 to 5)					Uniformity (Rank of 1 to 5)
Cultivar	lsmean	SE	df	Lower	Upper	lsmean	SE	df	Lower	Upper	lsmean	SE	df	Lower	Upper	lsmean	SE	df	Lower		Upper	lsmean	SE	df	Lower	Upper	lsmean	SE	df	Lower	Upper	lsmean	SE	df	Lower	Upper	lsmean	SE	df	Lower	Upper	lsmean	SE	df	Lower	Upper	lsmean	SE	df
				CL	CL				CL	CL				CL	CL				CL		CL				CL	CL				CL	CL				CL	CL				CL	CL				CL	CL
Abledo	7.08	0.51	16.77	6.01	8.15	15.13	2.07	2.98	8.52	21.74	4.05	0.27	2.06	2.92	5.18	45.81	3.22	8.4	38.45		53.17	1	0.14	30.04	0.71	1.3	1.16	0.18	29.93	0.8	1.52	1.84	0.17	43.46	1.5	2.18	1.33	0.26	38.46	0.8	1.87	3.67	0.36	12.94	2.9	4.44	3.5	0.36	37.87
Achieve	6.92	0.51	16.77	5.84	7.99	16.41	2.07	2.98	9.8	23.02	3.14	0.27	2.06	2.01	4.27	42.11	3.22	8.4	34.75		49.46	1	0.14	30.04	0.71	1.3	1.16	0.18	29.93	0.8	1.52	1	0.17	43.46	0.66	1.34	1.83	0.26	38.46	1.3	2.37	3.34	0.36	12.94	2.57	4.11	3	0.36	37.87
Adelaide baby	6.44	0.57	27.72	5.27	7.61	12.67	2.13	3.32	6.26	19.07	2.72	0.29	3.12	1.8	3.63	22.61	3.43	11.37	15.08		30.13	1	0.15	36.92	0.69	1.3	1.75	0.22	71.67	1.32	2.18	1	0.2	85.21	0.61	1.39	1.5	0.31	75.06	0.88	2.11	2.99	0.4	21.16	2.16	3.83	3.19	0.41	69.15
Amarillo	7.94	0.51	16.77	6.87	9.01	14.42	2.07	2.98	7.81	21.03	2.9	0.27	2.06	1.77	4.02	44.44	3.22	8.4	37.08		51.79	1.22	0.14	30.04	0.93	1.52	2.66	0.18	29.93	2.3	3.02	1	0.17	43.46	0.66	1.34	1.97	0.28	44.19	1.4	2.55	3	0.36	12.94	2.23	3.77	2.83	0.36	37.87
Amsterdam 2	7.18	0.53	20.91	6.07	8.29	14.79	2.13	3.32	8.38	21.2	2.29	0.28	2.45	1.27	3.3	25.9	3.63	14.49	18.13		33.67	0.99	0.16	46.03	0.67	1.32	1.8	0.19	45.44	1.41	2.18	1.2	0.18	60.18	0.84	1.56	2.01	0.28	53.27	1.44	2.57	2.58	0.38	16.23	1.78	3.37	1.78	0.39	50.79
Apache	7.37	0.51	16.77	6.3	8.45	18.42	2.07	2.98	11.81	25.03	3.29	0.27	2.06	2.16	4.41	39.46	3.22	8.4	32.11		46.82	1	0.14	30.04	0.71	1.3	1.33	0.18	29.93	0.97	1.69	1	0.17	43.46	0.66	1.34	2	0.26	38.46	1.47	2.53	3	0.36	12.94	2.23	3.77	2.67	0.36	37.87
Arrowhead	6.55	0.55	21.36	5.41	7.68	21.25	2.14	3.42	14.87	27.62	2.94	0.28	2.56	1.94	3.94	44.35	3.5	11.74	36.69		52	1.04	0.16	40.55	0.72	1.35	1.19	0.19	35.44	0.8	1.59	1	0.18	50.32	0.63	1.37	1.41	0.28	44.19	0.83	1.98	3.77	0.38	15.99	2.97	4.58	3.55	0.39	43.51
Atlas	8.02	0.55	21.36	6.88	9.16	3.88	2.14	3.42	-2.5	10.25	4.2	0.28	2.56	3.2	5.19	30.34	3.5	11.74	22.69		38	1.04	0.16	40.55	0.72	1.35	2.19	0.19	35.44	1.8	2.59	1	0.18	50.32	0.63	1.37	1.38	0.28	44.19	0.8	1.95	2.38	0.38	15.99	1.57	3.18	2.57	0.39	43.51
Atomic red	7.29	0.51	16.77	6.22	8.36	16.76	2.07	2.98	10.15	23.37	2.94	0.27	2.06	1.81	4.07	34.15	3.22	8.4	26.8		41.51	1	0.14	30.04	0.71	1.3	1	0.18	29.93	0.63	1.36	1.34	0.17	43.46	1	1.68	1.5	0.26	38.46	0.97	2.03	1.84	0.36	12.94	1.07	2.61	2.83	0.36	37.87
Autumn King	7.34	0.55	21.36	6.21	8.48	16.39	2.14	3.42	10.01	22.76	2.77	0.28	2.56	1.77	3.77	39.4	3.5	11.74	31.74		47.05	1.04	0.16	40.55	0.72	1.35	1.59	0.19	35.44	1.2	1.99	1.2	0.18	50.32	0.84	1.57	1.78	0.28	44.19	1.21	2.35	2.58	0.38	15.99	1.77	3.39	1.6	0.39	43.51
Baby Babette	7.14	0.59	29.52	5.94	8.34	13.86	2.18	3.63	7.57	20.15	2.34	0.3	3.22	1.43	3.25	24.55	3.65	14.31	16.74		32.35	1.03	0.16	47.23	0.71	1.36	2.24	0.22	68.77	1.81	2.68	1.26	0.2	85.38	0.87	1.66	1.25	0.31	73.52	0.63	1.86	3.75	0.41	21.72	2.91	4.59	3.43	0.42	67.56
Baltimore	6.77	0.51	16.77	5.7	7.84	14.96	2.07	2.98	8.35	21.57	3.21	0.27	2.06	2.08	4.34	40.05	3.22	8.4	32.69		47.4	1	0.14	30.04	0.71	1.3	1.5	0.18	29.93	1.13	1.86	1.16	0.17	43.46	0.82	1.5	1.17	0.26	38.46	0.63	1.7	4.01	0.36	12.94	3.24	4.78	3.17	0.36	37.87
Bambino	6.78	0.51	16.77	5.71	7.85	14.7	2.09	3.12	8.18	21.22	2.48	0.27	2.06	1.35	3.61	34.69	3.22	8.4	27.33		42.04	1	0.14	30.04	0.71	1.3	2	0.18	29.93	1.63	2.36	1.16	0.17	43.46	0.82	1.5	1.33	0.26	38.46	0.8	1.87	3	0.36	12.94	2.23	3.77	2.83	0.36	37.87
Bastia	6.57	0.51	16.77	5.5	7.64	16.87	2.07	2.98	10.26	23.48	3.35	0.27	2.06	2.22	4.48	43.07	3.22	8.4	35.72		50.43	1	0.14	30.04	0.71	1.3	1.83	0.18	29.93	1.47	2.19	1	0.17	43.46	0.66	1.34	1.67	0.26	38.46	1.13	2.2	3.34	0.36	12.94	2.57	4.11	3.33	0.36	37.87
Berlicum 2	7.15	0.51	16.77	6.08	8.22	17.46	2.07	2.98	10.85	24.07	3.36	0.27	2.06	2.23	4.49	46.37	3.22	8.4	39.02		53.73	1	0.14	30.04	0.71	1.3	2.16	0.18	29.93	1.8	2.52	1	0.17	43.46	0.66	1.34	1.67	0.26	38.46	1.13	2.2	2.67	0.36	12.94	1.9	3.44	3.5	0.36	37.87
Big Sur	6.95	0.51	16.77	5.88	8.02	17.07	2.07	2.98	10.46	23.68	3.42	0.27	2.06	2.29	4.55	39.43	3.22	8.4	32.08		46.79	1.14	0.14	30.04	0.85	1.44	1.33	0.18	29.93	0.97	1.69	1.16	0.17	43.46	0.82	1.5	1.33	0.26	38.46	0.8	1.87	3.5	0.36	12.94	2.73	4.27	3.5	0.36	37.87
Big Top	7.82	0.51	16.77	6.75	8.89	14.11	2.07	2.98	7.5	20.72	3.8	0.27	2.06	2.67	4.93	41.64	3.22	8.4	34.28		49	1.72	0.14	30.04	1.43	2.02	1.33	0.18	29.93	0.97	1.69	1.5	0.17	43.46	1.16	1.84	2	0.26	38.46	1.47	2.53	2.99	0.36	12.94	2.22	3.76	2.33	0.36	37.87
Bilbo	7.49	0.51	16.77	6.42	8.56	15.65	2.07	2.98	9.04	22.26	3.22	0.27	2.06	2.1	4.35	42.68	3.22	8.4	35.32		50.04	1	0.14	30.04	0.71	1.3	1.66	0.18	29.93	1.3	2.02	1.33	0.17	43.46	0.99	1.67	1.17	0.26	38.46	0.63	1.7	3.5	0.36	12.94	2.73	4.27	3.5	0.36	37.87
Bolero	7.28	0.51	16.77	6.21	8.35	16.33	2.07	2.98	9.72	22.94	3.32	0.27	2.06	2.19	4.45	39.5	3.22	8.4	32.14		46.85	1.22	0.14	30.04	0.93	1.52	1.83	0.18	29.93	1.47	2.19	1.34	0.17	43.46	1	1.68	1.17	0.26	38.46	0.63	1.7	3.33	0.36	12.94	2.56	4.1	3.83	0.36	37.87
Brilliance	7.42	0.53	20.91	6.31	8.53	13.95	2.09	3.12	7.43	20.47	3.06	0.28	2.45	2.05	4.07	29.67	3.32	9.69	22.25		37.09	1.01	0.15	33.09	0.71	1.3	1.8	0.19	45.44	1.41	2.18	1.41	0.18	60.18	1.04	1.77	0.99	0.28	53.27	0.42	1.56	2.92	0.38	16.24	2.13	3.72	2.81	0.39	50.81
Burpee A1	7.66	0.51	16.77	6.59	8.73	17.93	2.07	2.98	11.32	24.54	3.02	0.27	2.06	1.89	4.15	47.39	3.22	8.4	40.03		54.74	1	0.14	30.04	0.71	1.3	1.33	0.18	29.93	0.97	1.69	1.34	0.17	43.46	1	1.68	1.67	0.26	38.46	1.13	2.2	3.17	0.36	12.94	2.4	3.94	3.33	0.36	37.87
Candysnax	7.38	0.53	20.91	6.27	8.49	21.67	2.09	3.12	15.16	28.19	2.69	0.28	2.45	1.68	3.71	39.27	3.32	9.69	31.85		46.69	1.01	0.15	33.09	0.71	1.3	1	0.19	45.44	0.61	1.38	1.38	0.18	60.18	1.02	1.74	2.01	0.28	53.27	1.44	2.58	3.93	0.38	16.24	3.13	4.73	3.38	0.39	50.81
Caracas	6.99	0.51	16.77	5.92	8.06	9	2.09	3.12	2.48	15.52	3.74	0.27	2.06	2.62	4.87	43.53	3.22	8.4	36.17		50.88	1	0.14	30.04	0.71	1.3	1.83	0.18	29.93	1.47	2.19	1	0.17	43.46	0.66	1.34	1	0.26	38.46	0.47	1.53	4.01	0.36	12.94	3.24	4.78	4.17	0.36	37.87
Carson	7.31	0.53	20.91	6.2	8.42	13.84	2.07	2.98	7.23	20.45	3.82	0.27	2.06	2.69	4.95	43.64	3.22	8.4	36.29		51	1.23	0.15	33.09	0.93	1.53	1.83	0.18	29.93	1.47	2.19	1.16	0.17	43.46	0.82	1.5	1.33	0.26	38.46	0.8	1.87	3.33	0.36	12.94	2.56	4.1	3.5	0.36	37.87
Cellobunch	6.57	0.51	16.77	5.5	7.64	16.86	2.07	2.98	10.25	23.47	3.26	0.27	2.06	2.13	4.39	41.43	3.32	9.69	34.01		48.85	1.01	0.15	33.09	0.71	1.3	1.5	0.18	29.93	1.13	1.86	1.34	0.17	43.46	1	1.68	1.83	0.26	38.46	1.3	2.37	2.99	0.36	12.94	2.22	3.76	2.83	0.36	37.87
Chantenay Royal	7.69	0.51	16.77	6.62	8.76	12.15	2.07	2.98	5.54	18.76	3.97	0.27	2.06	2.84	5.1	49.11	3.22	8.4	41.76		56.47	1	0.14	30.04	0.71	1.3	1.83	0.18	29.93	1.47	2.19	1.17	0.17	43.46	0.83	1.51	1.17	0.26	38.46	0.63	1.7	3.17	0.36	12.94	2.4	3.94	3.17	0.36	37.87
Choctaw	6.72	0.53	20.91	5.61	7.83	20.28	2.07	2.98	13.67	26.89	3.27	0.27	2.06	2.14	4.4	40.37	3.22	8.4	33.01		47.73	1	0.14	30.04	0.71	1.3	1	0.18	29.93	0.63	1.36	1	0.17	43.46	0.66	1.34	2	0.26	38.46	1.47	2.53	3.5	0.36	12.94	2.73	4.27	3.17	0.36	37.87
Coral II	7.24	0.67	39.09	5.88	8.59	13.19	2.38	5.2	7.13	19.25	4.25	0.33	4.9	3.41	5.1	34.58	4.2	22.9	25.89		43.27	1.05	0.19	63.98	0.66	1.43	0.99	0.25	61.51	0.49	1.49	2	0.23	75.82	1.55	2.46	1.7	0.35	70.4	1	2.4	3.43	0.45	29.33	2.5	4.36	2.08	0.47	69.17
Cosmic Purple	7.48	0.53	20.91	6.37	8.59	16.12	2.07	2.98	9.51	22.73	4.04	0.27	2.06	2.91	5.17	39.86	3.22	8.4	32.5		47.22	3	0.14	30.04	2.71	3.3	1	0.18	29.93	0.63	1.36	1.84	0.17	43.46	1.5	2.18	1.5	0.26	38.46	0.97	2.03	3.16	0.36	12.94	2.39	3.93	3	0.36	37.87
Creampak	7.1	0.51	16.77	6.02	8.17	18	2.07	2.98	11.39	24.61	2.97	0.27	2.06	1.84	4.1	47.24	3.22	8.4	39.88		54.59	1.22	0.14	30.04	0.93	1.52	1.5	0.18	29.93	1.13	1.86	1	0.17	43.46	0.66	1.34	1	0.26	38.46	0.47	1.53	4.16	0.36	12.94	3.39	4.93	4	0.36	37.87
Crème de Lite	7.81	0.51	16.77	6.74	8.88	20.42	2.07	2.98	13.81	27.03	3.85	0.27	2.06	2.72	4.98	50.18	3.22	8.4	42.82		57.53	1.22	0.14	30.04	0.93	1.52	2	0.18	29.93	1.63	2.36	1	0.17	43.46	0.66	1.34	1.83	0.26	38.46	1.3	2.37	2.51	0.36	12.94	1.74	3.28	3.17	0.36	37.87
Crispy Cut	7.12	0.55	21.36	5.99	8.26	20.81	2.14	3.42	14.43	27.18	2.31	0.28	2.56	1.31	3.31	35.47	3.5	11.75	27.82		43.12	1	0.16	40.55	0.68	1.32	1	0.19	35.44	0.6	1.39	1	0.18	50.32	0.63	1.37	2.2	0.28	44.19	1.63	2.78	3.47	0.38	15.99	2.66	4.27	3.03	0.39	43.53
Cumbre	7.56	0.64	42.25	6.26	8.85	12.69	2.13	3.32	6.29	19.1	4.4	0.29	3.12	3.48	5.31	43.77	3.43	11.37	36.25		51.3	1.25	0.15	36.93	0.95	1.56	2.25	0.22	71.67	1.82	2.68	1.25	0.2	85.21	0.86	1.64	1.25	0.31	75.06	0.64	1.86	3.49	0.4	21.16	2.65	4.32	3.45	0.41	69.17
Cupar	6.68	0.55	21.36	5.54	7.82	15.1	2.07	2.98	8.49	21.71	3.73	0.27	2.06	2.6	4.86	39.64	3.22	8.4	32.28		47	1.14	0.14	30.04	0.85	1.44	1.66	0.18	29.93	1.3	2.02	1.16	0.17	43.46	0.82	1.5	1.33	0.26	38.46	0.8	1.87	3.66	0.36	12.94	2.89	4.43	3.33	0.36	37.87
Damco	7.92	0.53	20.91	6.81	9.03	14.94	2.07	2.98	8.33	21.55	2.53	0.27	2.06	1.4	3.66	31.47	3.22	8.4	24.12		38.83	1	0.14	30.04	0.71	1.3	1.66	0.18	29.93	1.3	2.02	1.35	0.17	43.46	1.01	1.69	1.17	0.26	38.46	0.63	1.7	3.01	0.36	12.94	2.24	3.78	3	0.36	37.87
Danvers 126 Half-long	7.16	0.53	20.91	6.05	8.27	14	2.09	3.12	7.48	20.51	3.67	0.28	2.45	2.65	4.68	48.22	3.32	9.69	40.79		55.64	1.01	0.15	33.09	0.71	1.3	2.2	0.19	45.44	1.81	2.58	1.61	0.18	60.18	1.25	1.97	1.57	0.28	53.27	1.01	2.14	2.78	0.38	16.24	1.98	3.57	2.81	0.39	50.81
Danvers 126	7.6	0.51	16.77	6.53	8.67	14.52	2.07	2.98	7.91	21.13	3.84	0.27	2.06	2.71	4.97	39.33	3.22	8.4	31.97		46.68	1.22	0.14	30.04	0.93	1.52	1.66	0.18	29.93	1.3	2.02	1.17	0.17	43.46	0.83	1.51	1.33	0.26	38.46	0.8	1.87	3	0.36	12.94	2.23	3.77	3.5	0.36	37.87
Deep Purple	7.66	0.59	29.52	6.46	8.86	20.81	2.09	3.12	14.29	27.32	3.45	0.28	2.45	2.44	4.46	49.9	3.32	9.69	42.48		57.33	3.01	0.15	33.09	2.71	3.3	1	0.19	45.44	0.61	1.38	1	0.18	60.18	0.64	1.36	2.41	0.28	53.27	1.84	2.98	2.16	0.38	16.24	1.37	2.96	2.57	0.39	50.81
Dominion	7.44	0.51	16.77	6.37	8.52	18.62	2.07	2.98	12.01	25.23	3.26	0.27	2.06	2.13	4.38	44.01	3.22	8.4	36.65		51.37	1	0.14	30.04	0.71	1.3	1.33	0.18	29.93	0.97	1.69	1.16	0.17	43.46	0.82	1.5	1.67	0.26	38.46	1.13	2.2	3.66	0.36	12.94	2.89	4.43	3.17	0.36	37.87
Dragon	8.22	0.53	20.91	7.11	9.33	17.46	2.09	3.12	10.94	23.97	4.56	0.28	2.45	3.55	5.58	45.17	3.32	9.69	37.74		52.59	3	0.15	33.09	2.7	3.3	1.2	0.19	45.44	0.81	1.59	1.77	0.18	60.18	1.41	2.14	1.41	0.28	53.27	0.84	1.98	2.86	0.38	16.24	2.06	3.65	3.39	0.39	50.8
Early Milan Nantes	7.9	0.51	16.77	6.83	8.97	13.83	2.07	2.98	7.22	20.44	2.8	0.27	2.06	1.67	3.93	35.94	3.22	8.4	28.58		43.29	1	0.14	30.04	0.71	1.3	1.5	0.18	29.93	1.13	1.86	1	0.17	43.46	0.66	1.34	1.33	0.26	38.46	0.8	1.87	3.49	0.36	12.94	2.72	4.26	3	0.36	37.87
Envy	6.88	0.55	21.36	5.74	8.01	18	2.14	3.42	11.63	24.38	3.18	0.28	2.56	2.19	4.18	42.42	3.5	11.74	34.76		50.07	1.04	0.16	40.55	0.72	1.35	1.39	0.19	35.44	1	1.79	1.4	0.18	50.32	1.03	1.77	1.6	0.28	44.19	1.03	2.18	3.56	0.38	15.99	2.76	4.37	3.17	0.39	43.51
Flakkee	7.09	0.51	16.77	6.02	8.16	15.93	2.07	2.98	9.32	22.54	3.42	0.27	2.06	2.29	4.54	42.21	3.22	8.4	34.85		49.57	1	0.14	30.04	0.71	1.3	1.83	0.18	29.93	1.47	2.19	1.16	0.17	43.46	0.82	1.5	1.33	0.26	38.46	0.8	1.87	2.83	0.36	12.94	2.06	3.6	2.67	0.36	37.87
Flyaway	7.22	0.55	21.36	6.08	8.36	14.79	2.18	3.63	8.5	21.08	2.61	0.28	2.56	1.61	3.61	36.96	3.5	11.74	29.3		44.61	1.04	0.16	40.55	0.72	1.35	1.99	0.19	35.44	1.6	2.39	1.4	0.18	50.32	1.03	1.77	0.99	0.28	44.19	0.42	1.56	4.18	0.38	15.99	3.37	4.99	4.38	0.39	43.51
Hilmar	7.02	0.51	16.77	5.95	8.1	15.99	2.07	2.98	9.38	22.6	3.29	0.27	2.06	2.16	4.41	36.83	3.22	8.4	29.47		44.19	1	0.14	30.04	0.71	1.3	2.16	0.18	29.93	1.8	2.52	1.17	0.17	43.46	0.83	1.51	1.5	0.26	38.46	0.97	2.03	3.34	0.36	12.94	2.57	4.11	3.17	0.36	37.87
HoneySnax	6.4	0.55	21.36	5.26	7.53	22.46	2.14	3.42	16.09	28.84	2.69	0.28	2.56	1.7	3.69	37.65	3.5	11.74	30		45.31	1.04	0.16	40.55	0.72	1.35	0.99	0.19	35.44	0.6	1.39	1.2	0.18	50.32	0.84	1.57	1.99	0.28	44.19	1.42	2.56	3.34	0.38	15.99	2.54	4.15	3.55	0.39	43.51
Imperator58	6.52	0.59	27.56	5.32	7.72	19.86	2.09	3.12	13.34	26.37	2.59	0.28	2.45	1.58	3.6	42.64	3.32	9.69	35.22		50.06	1	0.15	33.09	0.7	1.3	1.2	0.19	45.44	0.81	1.59	1	0.18	60.18	0.64	1.36	2.81	0.28	53.27	2.25	3.38	3.46	0.38	16.24	2.66	4.25	2.79	0.39	50.8
Ingot	6.49	0.79	68.28	4.92	8.06	16.93	2.61	7.5	10.84	23.03	3.1	0.37	8.25	2.26	3.93	37.75	5.21	53.44	27.3		48.21	1.06	0.23	124.25	0.6	1.52	1.48	0.31	108.76	0.87	2.08	1.5	0.28	125.09	0.94	2.05	0.94	0.43	117.61	0.09	1.8	3.82	0.55	57.06	2.72	4.92	3.93	0.58	115.05
Interceptor	6.66	0.51	16.77	5.59	7.73	19.63	2.07	2.98	13.02	26.24	2.31	0.27	2.06	1.18	3.43	39.58	3.22	8.4	32.23		46.94	1	0.14	30.04	0.71	1.3	1	0.18	29.93	0.63	1.36	1	0.17	43.46	0.66	1.34	2.17	0.26	38.46	1.63	2.7	3.67	0.36	12.94	2.9	4.44	2.83	0.36	37.87
Inverness	6.81	0.51	16.77	5.74	7.88	21.52	2.07	2.98	14.91	28.13	2.65	0.27	2.06	1.52	3.78	33.93	3.22	8.4	26.57		41.28	1	0.14	30.04	0.71	1.3	1	0.18	29.93	0.63	1.36	1	0.17	43.46	0.66	1.34	2	0.26	38.46	1.47	2.53	3.51	0.36	12.94	2.74	4.28	2.67	0.36	37.87
Invicta	6.62	0.51	16.77	5.55	7.69	15.74	2.07	2.98	9.13	22.35	3.57	0.27	2.06	2.45	4.7	47.55	3.22	8.4	40.2		54.91	1.64	0.14	30.04	1.35	1.94	1.33	0.18	29.93	0.97	1.69	1.51	0.17	43.46	1.17	1.85	1.33	0.26	38.46	0.8	1.87	3.51	0.36	12.94	2.74	4.28	3.17	0.36	37.87
James Scarlet	7.28	0.53	20.91	6.17	8.39	15.27	2.09	3.12	8.75	21.78	3.16	0.28	2.45	2.15	4.18	38.7	3.32	9.69	31.28		46.12	1	0.15	33.09	0.7	1.3	1.4	0.19	45.44	1.01	1.79	1.19	0.18	60.18	0.83	1.55	1.6	0.28	53.27	1.04	2.17	3.05	0.38	16.24	2.25	3.84	2.98	0.39	50.8
Jaune du Doubs	7.42	0.51	16.77	6.35	8.5	17.5	2.07	2.98	10.89	24.11	3.35	0.27	2.06	2.22	4.47	47.22	3.22	8.4	39.86		54.57	1	0.14	30.04	0.71	1.3	3	0.18	29.93	2.63	3.36	1	0.17	43.46	0.66	1.34	1.33	0.26	38.46	0.8	1.87	2.84	0.36	12.94	2.07	3.61	3.5	0.36	37.87
Jeannette	7.36	0.51	16.77	6.28	8.43	16.09	2.07	2.98	9.48	22.7	3.03	0.27	2.06	1.9	4.16	35.4	3.22	8.4	28.04		42.76	1	0.14	30.04	0.71	1.3	1.5	0.18	29.93	1.13	1.86	1.16	0.17	43.46	0.82	1.5	1.17	0.26	38.46	0.63	1.7	3.66	0.36	12.94	2.89	4.43	3.5	0.36	37.87
Jerada	6.91	0.55	21.36	5.78	8.05	16.85	2.07	2.98	10.24	23.46	2.74	0.27	2.06	1.61	3.87	38.62	3.22	8.4	31.26		45.98	1	0.14	30.04	0.71	1.3	1.5	0.18	29.93	1.13	1.86	1	0.17	43.46	0.66	1.34	1.33	0.26	38.46	0.8	1.87	3.5	0.36	12.94	2.73	4.27	3.5	0.36	37.87
Juwarot	7.64	0.67	39.09	6.29	9	16.91	2.18	3.65	10.63	23.2	3.2	0.3	3.2	2.29	4.11	32.44	3.66	14.12	24.61		40.28	1.04	0.16	45.32	0.71	1.37	2.49	0.22	52.95	2.05	2.92	1.27	0.2	69.83	0.87	1.68	2.21	0.31	63.02	1.58	2.84	2.63	0.41	21.77	1.78	3.49	2.04	0.43	61.57
King Midas	6.79	0.55	21.36	5.66	7.93	16.28	2.14	3.42	9.91	22.66	2.84	0.28	2.56	1.84	3.84	27.75	3.5	11.74	20.09		35.4	1.04	0.16	40.55	0.72	1.35	2.19	0.19	35.44	1.8	2.59	1.98	0.18	50.32	1.61	2.35	1.57	0.28	44.19	1	2.14	2.57	0.38	15.99	1.77	3.38	2.98	0.39	43.51
Kuroda Long	7.04	0.51	16.77	5.97	8.11	13.45	2.07	2.98	6.84	20.06	3.93	0.27	2.06	2.8	5.06	43.49	3.22	8.4	36.13		50.84	1.59	0.14	30.04	1.29	1.88	1.16	0.18	29.93	0.8	1.52	1.34	0.17	43.46	1	1.68	1.5	0.26	38.46	0.97	2.03	2.83	0.36	12.94	2.06	3.6	2.83	0.36	37.87
Kuroda Nova	7.3	0.59	27.56	6.1	8.5	13.77	2.18	3.65	7.48	20.05	3.72	0.3	3.2	2.81	4.64	45.77	3.66	14.12	37.93		53.61	1.52	0.16	45.32	1.19	1.85	1.24	0.22	52.95	0.8	1.67	1.51	0.2	69.83	1.11	1.91	0.97	0.31	63.02	0.35	1.6	2.98	0.41	21.77	2.12	3.83	2.5	0.43	61.57
Laguna	7.35	0.55	21.36	6.22	8.49	16.66	2.14	3.42	10.28	23.03	3.21	0.28	2.56	2.22	4.21	32.76	3.5	11.74	25.11		40.42	1.04	0.16	40.55	0.72	1.35	0.99	0.19	35.44	0.6	1.39	1	0.18	50.32	0.63	1.37	1.59	0.28	44.19	1.01	2.16	3.56	0.38	15.99	2.76	4.37	3.19	0.39	43.51
Legend	7.84	0.51	16.77	6.77	8.91	20.06	2.14	3.42	13.68	26.43	3.29	0.27	2.06	2.16	4.42	43.64	3.22	8.4	36.28		51	1	0.14	30.04	0.71	1.3	1.5	0.18	29.93	1.13	1.86	1.5	0.17	43.46	1.16	1.84	1.5	0.26	38.46	0.97	2.03	3.33	0.36	12.94	2.56	4.1	3.17	0.36	37.87
Little Finger	7.12	0.51	16.77	6.05	8.19	15.76	2.09	3.12	9.24	22.27	2.29	0.27	2.06	1.16	3.42	29.2	3.22	8.4	21.84		36.56	1	0.14	30.04	0.71	1.3	2.16	0.18	29.93	1.8	2.52	1	0.17	43.46	0.66	1.34	1.33	0.26	38.46	0.8	1.87	2.84	0.36	12.94	2.07	3.61	2.83	0.36	37.87
Lunar White	6.14	0.51	16.77	5.06	7.21	21.54	2.07	2.98	14.93	28.15	2.84	0.27	2.06	1.71	3.97	53.64	3.22	8.4	46.29		61	1	0.14	30.04	0.71	1.3	2.83	0.18	29.93	2.47	3.19	1.17	0.17	43.46	0.83	1.51	1.5	0.26	38.46	0.97	2.03	2.84	0.36	12.94	2.07	3.61	3	0.36	37.87
Maverick	6.7	0.53	20.91	5.59	7.81	20.6	2.09	3.12	14.09	27.12	3.03	0.28	2.45	2.01	4.04	39.72	3.32	9.69	32.3		47.15	1	0.15	33.09	0.7	1.3	1	0.19	45.44	0.61	1.39	1	0.18	60.18	0.64	1.36	1.62	0.28	53.27	1.05	2.19	3.83	0.38	16.24	3.04	4.63	3.39	0.39	50.8
Mellow Yellow	6.49	0.51	16.77	5.42	7.57	18.59	2.07	2.98	11.98	25.2	2.98	0.27	2.06	1.85	4.11	43.15	3.22	8.4	35.8		50.51	1.22	0.14	30.04	0.93	1.52	3	0.18	29.93	2.63	3.36	1	0.17	43.46	0.66	1.34	1.17	0.26	38.46	0.63	1.7	3.84	0.36	12.94	3.07	4.61	3.83	0.36	37.87
Merida	7.12	0.51	16.77	6.05	8.2	18.06	2.07	2.98	11.45	24.67	3.04	0.27	2.06	1.91	4.17	38.92	3.22	8.4	31.57		46.28	1	0.14	30.04	0.71	1.3	1.83	0.18	29.93	1.47	2.19	1.17	0.17	43.46	0.83	1.51	1.17	0.26	38.46	0.63	1.7	3.17	0.36	12.94	2.4	3.94	3.5	0.36	37.87
Mignon	5.97	0.53	20.91	4.86	7.08	11.21	2.09	3.12	4.7	17.73	2.29	0.28	2.45	1.28	3.31	20.77	3.32	9.68	13.35		28.19	0.99	0.16	45.32	0.67	1.32	1.4	0.19	45.44	1.01	1.79	1.62	0.18	60.18	1.26	1.98	1.22	0.28	53.27	0.65	1.79	4.23	0.38	16.23	3.43	5.03	3.64	0.39	50.79
Mini Sweet	6.38	0.55	21.36	5.24	7.52	14.57	2.18	3.63	8.28	20.86	2.56	0.28	2.56	1.56	3.56	31.3	3.5	11.74	23.65		38.96	1.04	0.16	40.55	0.72	1.35	2.19	0.19	35.44	1.8	2.59	1	0.18	50.32	0.63	1.37	1.38	0.28	44.19	0.8	1.95	2.97	0.38	15.99	2.17	3.78	3.41	0.39	43.51
Minicor	6.87	0.53	20.91	5.76	7.99	13.65	2.09	3.12	7.13	20.16	2.5	0.28	2.45	1.48	3.51	32.61	3.32	9.69	25.19		40.04	1.24	0.15	33.09	0.94	1.54	2	0.19	45.44	1.61	2.38	1.21	0.18	60.18	0.85	1.57	1.19	0.28	53.27	0.62	1.75	3.18	0.38	16.24	2.38	3.97	3.21	0.39	50.81
Mokum	7.21	0.59	27.56	6.01	8.41	16.04	2.09	3.12	9.52	22.55	3.2	0.28	2.45	2.19	4.22	27.89	3.32	9.68	20.47		35.31	1	0.15	33.09	0.7	1.3	1.8	0.19	45.44	1.41	2.18	1.81	0.18	60.18	1.45	2.17	1.78	0.28	53.27	1.21	2.35	2.93	0.38	16.23	2.13	3.72	3.19	0.39	50.79
Muscade	7.36	0.53	20.91	6.25	8.47	14.92	2.09	3.12	8.4	21.43	3.97	0.27	2.06	2.85	5.1	49.02	3.22	8.4	41.66		56.37	1	0.14	30.04	0.71	1.3	2.16	0.18	29.93	1.8	2.52	1.5	0.17	43.46	1.16	1.84	1.5	0.26	38.46	0.97	2.03	2.67	0.36	12.94	1.9	3.44	2.83	0.36	37.87
Nantes Half-long	7.8	0.51	16.77	6.72	8.87	15.47	2.07	2.98	8.86	22.08	3.14	0.27	2.06	2.01	4.26	33.55	3.22	8.4	26.19		40.9	1	0.14	30.04	0.71	1.3	1.5	0.18	29.93	1.13	1.86	1	0.17	43.46	0.66	1.34	1.17	0.26	38.46	0.63	1.7	3.5	0.36	12.94	2.73	4.27	3	0.36	37.87
Nantes Mini-core	7.26	0.59	27.56	6.06	8.46	15.36	2.18	3.65	9.08	21.65	3.86	0.3	3.2	2.95	4.77	32.79	4.51	32.49	23.61		41.97	1.46	0.19	77.41	1.07	1.84	2	0.22	52.94	1.57	2.44	1.24	0.2	69.83	0.84	1.64	2.46	0.31	63.02	1.83	3.09	2.12	0.41	21.77	1.26	2.97	1.25	0.43	61.6
Nantindo	7.57	0.51	16.77	6.5	8.64	16.07	2.07	2.98	9.46	22.68	3.52	0.27	2.06	2.39	4.65	45.89	3.22	8.4	38.54		53.25	1.22	0.14	30.04	0.93	1.52	1.66	0.18	29.93	1.3	2.02	1.66	0.17	43.46	1.32	2	1.5	0.26	38.46	0.97	2.03	3.17	0.36	12.94	2.4	3.94	3.17	0.36	37.87
Napa	6.2	0.51	16.77	5.12	7.27	18.35	2.07	2.98	11.74	24.96	3.37	0.27	2.06	2.24	4.5	41.66	3.22	8.4	34.3		49.01	1	0.14	30.04	0.71	1.3	1.66	0.18	29.93	1.3	2.02	1	0.17	43.46	0.66	1.34	1.33	0.26	38.46	0.8	1.87	3.5	0.36	12.94	2.73	4.27	3.33	0.36	37.87
Napoli	7.54	0.51	16.77	6.47	8.61	16	2.07	2.98	9.39	22.61	3.13	0.27	2.06	2	4.25	32.98	3.22	8.4	25.63		40.34	1	0.14	30.04	0.71	1.3	2	0.18	29.93	1.63	2.36	1	0.17	43.46	0.66	1.34	1.17	0.26	38.46	0.63	1.7	3.67	0.36	12.94	2.9	4.44	3.5	0.36	37.87
Nash’s Nantes	6.94	0.79	68.29	5.37	8.51	14.67	2.61	7.5	8.57	20.76	2.82	0.37	8.25	1.98	3.66	43.53	5.21	53.43	33.08		53.99	1.04	0.23	124.26	0.57	1.5	2	0.31	108.76	1.4	2.61	1.01	0.28	125.09	0.45	1.56	1.06	0.43	117.61	0.2	1.91	3.69	0.55	57.06	2.59	4.8	3.03	0.58	115.05
Necoras	7.46	0.51	16.77	6.39	8.53	15.6	2.07	2.98	8.99	22.21	3.13	0.27	2.06	2	4.26	37.41	3.22	8.4	30.05		44.76	1.22	0.14	30.04	0.93	1.52	2.16	0.18	29.93	1.8	2.52	1	0.17	43.46	0.66	1.34	1.59	0.28	44.19	1.01	2.16	3.16	0.36	12.94	2.39	3.93	3.17	0.36	37.87
Nectar	6.99	0.51	16.77	5.92	8.06	17.19	2.07	2.98	10.58	23.8	3.25	0.27	2.06	2.12	4.38	38.78	3.22	8.4	31.43		46.14	1	0.14	30.04	0.71	1.3	2	0.18	29.93	1.63	2.36	1.16	0.17	43.46	0.82	1.5	1.5	0.26	38.46	0.97	2.03	3.18	0.36	12.94	2.41	3.95	3.17	0.36	37.87
Negovia	7.46	0.51	16.77	6.39	8.53	16.82	2.07	2.98	10.21	23.43	3.21	0.27	2.06	2.08	4.34	38.82	3.22	8.4	31.47		46.18	1	0.14	30.04	0.71	1.3	1.5	0.18	29.93	1.13	1.86	1.5	0.17	43.46	1.16	1.84	1.17	0.26	38.46	0.63	1.7	4.49	0.36	12.94	3.72	5.26	4.33	0.36	37.87
Nutrired	6.46	0.51	16.77	5.39	7.53	16.9	2.07	2.98	10.29	23.51	2.75	0.27	2.06	1.62	3.88	31.68	3.22	8.4	24.32		39.04	1.45	0.14	30.04	1.15	1.74	1.16	0.18	29.93	0.8	1.52	1.67	0.17	43.46	1.33	2.01	1.33	0.26	38.46	0.8	1.87	2.16	0.36	12.94	1.39	2.93	3.33	0.36	37.87
Olympus	7.14	0.51	16.77	6.07	8.21	17.04	2.07	2.98	10.43	23.65	2.57	0.27	2.06	1.44	3.69	41.8	3.22	8.4	34.44		49.16	1.22	0.14	30.04	0.93	1.52	1	0.18	29.93	0.63	1.36	1.16	0.17	43.46	0.82	1.5	1.83	0.26	38.46	1.3	2.37	3.99	0.36	12.94	3.22	4.76	3.17	0.36	37.87
Paris Market	7.59	0.51	16.77	6.52	8.66	5.16	2.07	2.98	-1.45	11.77	3.97	0.27	2.06	2.84	5.1	33.06	3.22	8.4	25.7		40.41	1.45	0.14	30.04	1.15	1.74	2	0.18	29.93	1.63	2.36	1.17	0.17	43.46	0.83	1.51	1	0.26	38.46	0.47	1.53	2.83	0.36	12.94	2.06	3.6	2.33	0.36	37.87
Parisienne	8.27	0.57	27.72	7.1	9.44	4.49	2.13	3.32	-1.92	10.9	4.1	0.29	3.12	3.19	5.01	33.2	3.43	11.37	25.67		40.72	1	0.15	36.93	0.7	1.31	2	0.22	71.67	1.57	2.43	1	0.2	85.21	0.61	1.39	1.25	0.31	75.06	0.64	1.86	2.49	0.4	21.16	1.65	3.32	3.2	0.41	69.17
Parmex	7.4	0.53	20.91	6.29	8.51	4.7	2.09	3.12	-1.82	11.22	4.28	0.28	2.45	3.27	5.29	28.54	3.32	9.68	21.12		35.96	1.23	0.15	33.09	0.93	1.53	1.8	0.19	45.44	1.41	2.19	1	0.18	60.18	0.64	1.36	1.01	0.28	53.27	0.44	1.58	2.02	0.38	16.23	1.22	2.81	2.66	0.39	50.79
Pot o Gold	7.64	0.55	21.36	6.5	8.77	17.38	2.14	3.42	11	23.75	3.23	0.28	2.56	2.23	4.22	42.29	3.5	11.74	34.63		49.94	1.04	0.16	40.55	0.72	1.35	1.59	0.19	35.44	1.2	1.99	1	0.18	50.32	0.63	1.37	1.8	0.28	44.19	1.22	2.37	2.96	0.38	15.99	2.16	3.77	2.96	0.39	43.51
PrimeCut	7.02	0.51	16.77	5.95	8.09	19.05	2.07	2.98	12.44	25.66	2.47	0.27	2.06	1.34	3.6	40.57	3.22	8.4	33.21		47.92	1	0.14	30.04	0.71	1.3	1	0.18	29.93	0.63	1.36	1.16	0.17	43.46	0.82	1.5	2.17	0.26	38.46	1.63	2.7	3.66	0.36	12.94	2.89	4.43	3	0.36	37.87
Prodigy	6.81	0.51	16.77	5.73	7.88	16.42	2.07	2.98	9.81	23.03	3.35	0.27	2.06	2.22	4.48	50.49	3.22	8.4	43.13		57.85	1	0.14	30.04	0.71	1.3	1	0.18	29.93	0.63	1.36	1.49	0.17	43.46	1.15	1.83	1.67	0.26	38.46	1.13	2.2	3	0.36	12.94	2.23	3.77	3	0.36	37.87
PS07101441	7.13	0.51	16.77	6.06	8.2	25.9	2.07	2.98	19.29	32.51	3	0.27	2.06	1.87	4.13	35.02	3.22	8.4	27.67		42.38	1	0.14	30.04	0.71	1.3	1.33	0.18	29.93	0.97	1.69	1.34	0.17	43.46	1	1.68	1.83	0.26	38.46	1.3	2.37	3.34	0.36	12.94	2.57	4.11	2.83	0.36	37.87
Purple Haze	7.41	0.55	21.36	6.27	8.55	15.71	2.14	3.42	9.33	22.08	2.85	0.28	2.56	1.85	3.84	40.34	3.5	11.75	32.68		47.99	1	0.16	40.55	0.68	1.32	1	0.19	35.44	0.6	1.39	1	0.18	50.32	0.63	1.37	2.25	0.31	42.48	1.63	2.87	2.23	0.38	15.99	1.42	3.03	2.81	0.39	43.53
Purple Sun	6.97	0.61	26.54	5.72	8.22	16.74	2.31	4.62	10.64	22.84	2.75	0.3	3.53	1.86	3.64	35.84	3.94	17.45	27.54		44.15	3.05	0.18	52.87	2.68	3.42	0.99	0.22	34.11	0.55	1.43	1	0.2	46.45	0.59	1.41	2	0.31	42.48	1.38	2.62	2.51	0.41	19.39	1.65	3.36	2.73	0.42	43.08
Purplesnax	7.44	0.55	21.36	6.3	8.58	20.37	2.07	2.98	13.76	26.98	2.67	0.27	2.06	1.55	3.8	44.01	3.22	8.4	36.66		51.37	1	0.14	30.04	0.71	1.3	1	0.18	29.93	0.63	1.36	1	0.17	43.46	0.66	1.34	1.5	0.26	38.46	0.97	2.03	2.5	0.36	12.94	1.73	3.27	4.17	0.36	37.87
Rainbow	8.18	0.51	16.77	7.11	9.25	18.9	2.07	2.98	12.29	25.51	3.27	0.27	2.06	2.14	4.4	35.27	3.22	8.4	27.92		42.63	1	0.14	30.04	0.71	1.3	3	0.18	29.93	2.63	3.36	1.16	0.17	43.46	0.82	1.5	2	0.26	38.46	1.47	2.53	2.68	0.36	12.94	1.91	3.45	2.67	0.36	37.87
Red-Cored Chantenay	5.88	0.51	16.77	4.81	6.95	11.55	2.07	2.98	4.94	18.16	4.49	0.27	2.06	3.36	5.62	52.24	3.22	8.4	44.88		59.59	1	0.14	30.04	0.71	1.3	1.83	0.18	29.93	1.47	2.19	1.34	0.17	43.46	1	1.68	1.17	0.26	38.46	0.63	1.7	3.5	0.36	12.94	2.73	4.27	3.33	0.36	37.87
Red Samurai	7.82	0.61	26.54	6.57	9.07	18.17	2.31	4.62	12.07	24.27	2.65	0.3	3.53	1.76	3.54	46.09	3.94	17.45	37.79		54.4	1.05	0.18	52.87	0.68	1.42	1.24	0.22	34.11	0.8	1.68	1.25	0.2	46.45	0.84	1.66	2.25	0.31	42.48	1.63	2.87	2.51	0.41	19.39	1.65	3.36	2.23	0.42	43.08
Resistafly	8.24	0.51	16.77	7.16	9.31	14.2	2.07	2.98	7.59	20.81	3.01	0.27	2.06	1.88	4.14	36.65	3.22	8.4	29.29		44.01	1	0.14	30.04	0.71	1.3	1.5	0.18	29.93	1.13	1.86	1.34	0.17	43.46	1	1.68	1.17	0.26	38.46	0.63	1.7	3.83	0.36	12.94	3.06	4.6	3.17	0.36	37.87
Rodelika	7.36	0.51	16.77	6.29	8.43	14.74	2.07	2.98	8.13	21.35	3.18	0.27	2.06	2.05	4.31	38.17	3.22	8.4	30.82		45.53	1	0.14	30.04	0.71	1.3	1.83	0.18	29.93	1.47	2.19	1.51	0.17	43.46	1.17	1.85	1.33	0.26	38.46	0.8	1.87	2.83	0.36	12.94	2.06	3.6	3.17	0.36	37.87
Rolanka	7.38	0.51	16.77	6.31	8.46	15.86	2.07	2.98	9.25	22.47	3.21	0.27	2.06	2.08	4.33	39.42	3.22	8.4	32.06		46.77	1.14	0.14	30.04	0.85	1.44	1.83	0.18	29.93	1.47	2.19	1.34	0.17	43.46	1	1.68	1.17	0.26	38.46	0.63	1.7	2.84	0.36	12.94	2.07	3.61	3.17	0.36	37.87
Romance	7.65	0.55	21.36	6.51	8.79	16.35	2.07	2.98	9.74	22.96	3.27	0.27	2.06	2.14	4.4	41.55	3.22	8.4	34.19		48.91	1	0.14	30.04	0.71	1.3	1.33	0.18	29.93	0.97	1.69	1	0.17	43.46	0.66	1.34	1.17	0.26	38.46	0.63	1.7	4.16	0.36	12.94	3.39	4.93	4.33	0.36	37.87
Rothild	7.72	0.51	16.77	6.65	8.79	14.62	2.07	2.98	8.01	21.23	3.34	0.27	2.06	2.22	4.47	41.88	3.22	8.4	34.52		49.23	1	0.14	30.04	0.71	1.3	2	0.18	29.93	1.63	2.36	1	0.17	43.46	0.66	1.34	2	0.26	38.46	1.47	2.53	2.83	0.36	12.94	2.06	3.6	2.5	0.36	37.87
Rotild	7.53	0.51	16.77	6.45	8.6	15.79	2.07	2.98	9.18	22.4	3.51	0.27	2.06	2.38	4.64	42.09	3.22	8.4	34.74		49.45	1.22	0.14	30.04	0.93	1.52	2.16	0.18	29.93	1.8	2.52	1.16	0.17	43.46	0.82	1.5	1.5	0.26	38.46	0.97	2.03	3.16	0.36	12.94	2.39	3.93	3	0.36	37.87
Round Romeo	7.11	0.51	16.77	6.04	8.18	4.54	2.09	3.12	-1.97	11.06	3.99	0.27	2.06	2.87	5.12	32.73	3.22	8.4	25.37		40.09	1	0.14	30.04	0.71	1.3	2	0.18	29.93	1.63	2.36	1	0.17	43.46	0.66	1.34	1.17	0.26	38.46	0.63	1.7	2.34	0.36	12.94	1.57	3.11	2.67	0.36	37.87
Scarlet Keeper	7.7	0.51	16.77	6.62	8.77	15.29	2.07	2.98	8.68	21.9	3.82	0.27	2.06	2.69	4.94	41.32	3.22	8.4	33.96		48.67	1	0.14	30.04	0.71	1.3	2.16	0.18	29.93	1.8	2.52	1.17	0.17	43.46	0.83	1.51	1.67	0.26	38.46	1.13	2.2	2.5	0.36	12.94	1.73	3.27	2.67	0.36	37.87
Scarlet Nantes	7.24	0.55	21.36	6.1	8.37	16.49	2.14	3.42	10.12	22.87	3.12	0.28	2.56	2.12	4.11	32.37	3.5	11.75	24.72		40.02	1.31	0.16	40.55	0.99	1.63	1.4	0.19	35.44	1	1.79	1	0.18	50.32	0.63	1.37	1.01	0.28	44.19	0.44	1.58	3.63	0.38	15.99	2.83	4.44	3.39	0.39	43.53
Sherbert	6.85	0.51	16.77	5.78	7.93	19.78	2.07	2.98	13.17	26.39	3.1	0.27	2.06	1.97	4.23	41.85	3.22	8.4	34.49		49.21	1	0.14	30.04	0.71	1.3	2.16	0.18	29.93	1.8	2.52	1	0.17	43.46	0.66	1.34	1.67	0.26	38.46	1.13	2.2	3.17	0.36	12.94	2.4	3.94	2.83	0.36	37.87
Shin Kuroda 5	7.06	0.51	16.77	5.99	8.13	14.74	2.07	2.98	8.13	21.35	3.83	0.27	2.06	2.7	4.96	44.73	3.22	8.4	37.37		52.09	1.72	0.14	30.04	1.43	2.02	1.66	0.18	29.93	1.3	2.02	2	0.17	43.46	1.66	2.34	1.33	0.26	38.46	0.8	1.87	3.51	0.36	12.94	2.74	4.28	3.5	0.36	37.87
Short N Sweet	7.3	0.51	16.77	6.23	8.38	9.67	2.07	2.98	3.06	16.28	4.26	0.27	2.06	3.13	5.39	39.83	3.22	8.4	32.47		47.19	1.36	0.14	30.04	1.07	1.66	1.66	0.18	29.93	1.3	2.02	1.34	0.17	43.46	1	1.68	1.17	0.26	38.46	0.63	1.7	3.66	0.36	12.94	2.89	4.43	3.67	0.36	37.87
SlimCut	6.14	0.53	20.91	5.03	7.25	19.66	2.07	2.98	13.05	26.27	2	0.27	2.06	0.87	3.12	33.69	3.22	8.4	26.33		41.05	1	0.14	30.04	0.71	1.3	1	0.18	29.93	0.63	1.36	1	0.17	43.46	0.66	1.34	2.33	0.26	38.46	1.8	2.87	3.51	0.36	12.94	2.74	4.28	3.17	0.36	37.87
Snow White	6.42	0.51	16.77	5.35	7.49	22.91	2.07	2.98	16.3	29.52	3.28	0.27	2.06	2.15	4.41	50.97	3.22	8.4	43.62		58.33	1	0.14	30.04	0.71	1.3	3	0.18	29.93	2.63	3.36	1	0.17	43.46	0.66	1.34	1.17	0.26	38.46	0.63	1.7	2.67	0.36	12.94	1.9	3.44	3.33	0.36	37.87
Solar Yellow	7.3	0.53	20.91	6.19	8.41	15.97	2.09	3.12	9.46	22.49	3.23	0.28	2.45	2.22	4.25	42.56	3.32	9.69	35.14		49.98	1.01	0.15	33.09	0.71	1.3	2.6	0.19	45.44	2.21	2.98	1	0.18	60.18	0.64	1.36	1.8	0.28	53.27	1.23	2.37	3.13	0.38	16.24	2.34	3.93	3.19	0.39	50.81
St. Valery	6.86	0.53	20.91	5.75	7.97	13.02	2.09	3.12	6.5	19.54	3.71	0.28	2.45	2.7	4.72	44.69	3.32	9.69	37.27		52.11	1.01	0.15	33.09	0.71	1.3	1.8	0.19	45.44	1.41	2.18	1.4	0.18	60.18	1.04	1.76	1.59	0.28	53.27	1.02	2.16	2.94	0.38	16.24	2.15	3.74	2.62	0.39	50.81
Starica	7.46	0.51	16.77	6.38	8.53	14.71	2.07	2.98	8.1	21.32	2.91	0.27	2.06	1.79	4.04	37.23	3.22	8.4	29.87		44.58	1.22	0.14	30.04	0.93	1.52	1.66	0.18	29.93	1.3	2.02	1.16	0.17	43.46	0.82	1.5	1.33	0.26	38.46	0.8	1.87	2.99	0.36	12.94	2.22	3.76	3	0.36	37.87
Sugarsnax	7.06	0.59	27.56	5.86	8.26	20.31	2.14	3.42	13.93	26.68	2.15	0.28	2.56	1.16	3.15	39.84	3.5	11.74	32.18		47.49	1.04	0.16	40.55	0.72	1.35	0.99	0.19	35.44	0.6	1.39	1	0.18	50.32	0.63	1.37	1.8	0.28	44.19	1.22	2.37	3.96	0.38	15.99	3.16	4.77	3.57	0.39	43.51
SUN255	6.97	0.51	16.77	5.89	8.04	18.64	2.07	2.98	12.03	25.25	3.1	0.27	2.06	1.97	4.23	36.68	3.22	8.4	29.32		44.04	1	0.14	30.04	0.71	1.3	1	0.18	29.93	0.63	1.36	1	0.17	43.46	0.66	1.34	1.83	0.26	38.46	1.3	2.37	3.66	0.36	12.94	2.89	4.43	3.33	0.36	37.87
Sunrise Red	6.39	0.51	16.77	5.32	7.46	19.97	2.07	2.98	13.36	26.58	3.84	0.27	2.06	2.71	4.97	37.78	3.22	8.4	30.42		45.14	1	0.14	30.04	0.71	1.3	1	0.18	29.93	0.63	1.36	1.34	0.17	43.46	1	1.68	2.5	0.26	38.46	1.97	3.03	1.34	0.36	12.94	0.57	2.11	1.67	0.36	37.87
Sweet Treat	7.33	0.53	20.91	6.21	8.44	13.35	2.09	3.12	6.84	19.87	4.6	0.28	2.45	3.59	5.62	45.39	3.32	9.68	37.97		52.82	1.15	0.15	33.09	0.85	1.45	1.6	0.19	45.44	1.21	1.99	1.8	0.18	60.18	1.44	2.16	1.83	0.28	53.27	1.27	2.4	3.22	0.38	16.23	2.42	4.02	3.04	0.39	50.79
Sweetness III	7.15	0.51	16.77	6.08	8.22	17.1	2.07	2.98	10.49	23.71	3.37	0.27	2.06	2.24	4.5	40.87	3.22	8.4	33.51		48.22	1	0.14	30.04	0.71	1.3	1.66	0.18	29.93	1.3	2.02	1.49	0.17	43.46	1.15	1.83	1.33	0.26	38.46	0.8	1.87	3.33	0.36	12.94	2.56	4.1	3.5	0.36	37.87
Tastypeel	6.96	0.51	16.77	5.88	8.03	22.2	2.07	2.98	15.59	28.81	3.1	0.27	2.06	1.97	4.23	39.65	3.22	8.4	32.29		47.01	1	0.14	30.04	0.71	1.3	1.33	0.18	29.93	0.97	1.69	1.17	0.17	43.46	0.83	1.51	2.5	0.26	38.46	1.97	3.03	3.34	0.36	12.94	2.57	4.11	2.83	0.36	37.87
Tendersnax	7.33	0.51	16.77	6.26	8.4	15.97	2.07	2.98	9.36	22.58	3.06	0.27	2.06	1.93	4.18	37.7	3.22	8.4	30.34		45.06	1	0.14	30.04	0.71	1.3	1.16	0.18	29.93	0.8	1.52	1.16	0.17	43.46	0.82	1.5	1.17	0.26	38.46	0.63	1.7	3.99	0.36	12.94	3.22	4.76	3.83	0.36	37.87
Tendersweet	8.47	0.55	21.36	7.34	9.61	21.45	2.14	3.42	15.07	27.82	2.49	0.28	2.56	1.5	3.49	43.27	3.5	11.75	35.62		50.92	1	0.16	40.55	0.68	1.32	1	0.19	35.44	0.6	1.39	1.61	0.18	50.32	1.24	1.98	2.43	0.28	44.19	1.86	3	3.84	0.38	15.99	3.03	4.64	3.6	0.39	43.53
Thumbelina	8.81	0.59	29.52	7.62	10.01	4.45	2.18	3.63	-1.84	10.74	4.31	0.3	3.22	3.4	5.22	38.62	3.65	14.32	30.81		46.42	0.99	0.16	47.23	0.67	1.32	2.24	0.22	68.77	1.81	2.68	1.26	0.2	85.38	0.87	1.66	1.25	0.31	73.52	0.64	1.87	2.25	0.41	21.72	1.41	3.1	3	0.42	67.59
Tokita’s Scarlet	6.75	0.51	16.77	5.68	7.82	14.09	2.07	2.98	7.48	20.7	3.75	0.27	2.06	2.62	4.87	37.47	3.22	8.4	30.11		44.83	1.22	0.14	30.04	0.93	1.52	1.66	0.18	29.93	1.3	2.02	1.16	0.17	43.46	0.82	1.5	1.17	0.26	38.46	0.63	1.7	3.84	0.36	12.94	3.07	4.61	3.17	0.36	37.87
Tonda Di Parigi	7.37	0.51	16.77	6.3	8.44	5.12	2.07	2.98	-1.49	11.73	4.07	0.27	2.06	2.94	5.2	29.77	3.22	8.4	22.41		37.13	1	0.16	40.55	0.68	1.32	2	0.18	29.93	1.63	2.36	1	0.17	43.46	0.66	1.34	1.33	0.26	38.46	0.8	1.87	2.34	0.36	12.94	1.57	3.11	2	0.36	37.87
TopCut	6.3	0.51	16.77	5.23	7.37	22.16	2.07	2.98	15.55	28.77	2.66	0.27	2.06	1.53	3.79	39.32	3.22	8.4	31.96		46.67	1	0.14	30.04	0.71	1.3	1	0.18	29.93	0.63	1.36	1	0.17	43.46	0.66	1.34	2	0.26	38.46	1.47	2.53	3.33	0.36	12.94	2.56	4.1	3.33	0.36	37.87
Touchon	7.31	0.59	27.56	6.11	8.51	13.26	2.14	3.42	6.88	19.63	3.92	0.28	2.56	2.92	4.92	45.12	3.5	11.74	37.46		52.77	1.87	0.16	40.55	1.55	2.18	1.39	0.19	35.44	1	1.79	1.81	0.18	50.32	1.44	2.18	1.18	0.28	44.19	0.61	1.76	3.16	0.38	15.99	2.36	3.97	3.19	0.39	43.51
Triple Play	6.53	0.64	42.25	5.24	7.82	18.85	2.14	3.42	12.47	25.22	2.83	0.28	2.56	1.83	3.82	39.87	3.5	11.74	32.22		47.53	1.04	0.16	40.55	0.72	1.35	0.99	0.19	35.44	0.6	1.39	1	0.18	50.32	0.63	1.37	1.78	0.28	44.19	1.21	2.35	3.58	0.38	15.99	2.77	4.39	3.57	0.39	43.51
Triton	6.69	0.51	16.77	5.62	7.76	19.81	2.07	2.98	13.2	26.42	2.36	0.27	2.06	1.23	3.49	43.66	3.22	8.4	36.31		51.02	1	0.14	30.04	0.71	1.3	1	0.18	29.93	0.63	1.36	1	0.17	43.46	0.66	1.34	1.83	0.26	38.46	1.3	2.37	4	0.36	12.94	3.23	4.77	3.33	0.36	37.87
UpperCut	6.88	0.55	21.36	5.74	8.02	21.95	2.14	3.42	15.57	28.32	2.88	0.28	2.56	1.88	3.87	46.45	3.5	11.75	38.8		54.11	1	0.16	40.55	0.68	1.32	1.2	0.19	35.44	0.8	1.59	1.21	0.18	50.32	0.84	1.58	2.59	0.28	44.19	2.02	3.17	2.45	0.38	15.99	1.64	3.26	2.05	0.39	43.53
Vitana	6.4	0.51	16.77	5.32	7.47	15.44	2.07	2.98	8.83	22.05	2.88	0.27	2.06	1.75	4.01	34.2	3.22	8.4	26.85		41.56	1	0.14	30.04	0.71	1.3	1.5	0.18	29.93	1.13	1.86	1	0.17	43.46	0.66	1.34	1.17	0.26	38.46	0.63	1.7	3.99	0.36	12.94	3.22	4.76	3.83	0.36	37.87
White Belgian	6.09	0.53	20.91	4.98	7.2	18.86	2.09	3.12	12.34	25.38	2.93	0.28	2.45	1.92	3.95	42.67	3.32	9.68	35.25		50.09	1	0.15	33.09	0.7	1.3	3	0.19	45.44	2.61	3.38	1.19	0.18	60.18	0.83	1.55	2.6	0.28	53.27	2.04	3.17	2.56	0.38	16.23	1.77	3.36	1.76	0.39	50.79
White Kuttiger	7.06	0.53	20.91	5.95	8.17	20.98	2.09	3.12	14.46	27.5	3.71	0.28	2.45	2.7	4.72	36.52	3.32	9.69	29.1		43.95	1	0.15	33.09	0.7	1.3	3	0.19	45.44	2.61	3.39	1	0.18	60.18	0.64	1.36	1.6	0.28	53.27	1.04	2.17	2.83	0.38	16.24	2.04	3.63	2.96	0.39	50.8
White Satin	6.53	0.51	16.77	5.45	7.6	19.73	2.07	2.98	13.12	26.34	3.42	0.27	2.06	2.29	4.55	34.99	3.22	8.4	27.63		42.34	1.22	0.14	30.04	0.93	1.52	3	0.18	29.93	2.63	3.36	1	0.17	43.46	0.66	1.34	1.33	0.26	38.46	0.8	1.87	3.17	0.36	12.94	2.4	3.94	3.83	0.36	37.87
Sovereign	7.28	0.55	21.36	6.14	8.42	16.9	2.07	2.98	10.29	23.51	3.54	0.27	2.06	2.41	4.66	42.2	3.22	8.4	34.84		49.55	1	0.14	30.04	0.71	1.3	1.5	0.18	29.93	1.13	1.86	1.51	0.17	43.46	1.17	1.85	1.33	0.26	38.46	0.8	1.87	3	0.36	12.94	2.23	3.77	3.5	0.36	37.87
Oranje	7.83	0.51	16.77	6.76	8.9	14.98	2.07	2.98	8.37	21.59	3.55	0.27	2.06	2.42	4.68	39.77	3.22	8.4	32.41		47.12	1.45	0.14	30.04	1.15	1.74	1.5	0.18	29.93	1.13	1.86	1.16	0.17	43.46	0.82	1.5	1.17	0.26	38.46	0.63	1.7	3	0.36	12.94	2.23	3.77	3.33	0.36	37.87
Yaya	7.35	0.51	16.77	6.27	8.42	14.87	2.07	2.98	8.26	21.48	2.77	0.27	2.06	1.64	3.9	32.3	3.22	8.4	24.94		39.66	1	0.16	40.55	0.68	1.32	1.5	0.18	29.93	1.13	1.86	1	0.17	43.46	0.66	1.34	1.17	0.26	38.46	0.63	1.7	4.16	0.36	12.94	3.39	4.93	3.33	0.36	37.87
Yellow Sun	7.2	0.51	16.77	6.13	8.28	13.45	2.07	2.98	6.84	20.06	4.39	0.27	2.06	3.26	5.52	37.72	3.22	8.4	30.37		45.08	1	0.14	30.04	0.71	1.3	2.83	0.18	29.93	2.47	3.19	1	0.17	43.46	0.66	1.34	1.5	0.26	38.46	0.97	2.03	3.66	0.36	12.94	2.89	4.43	3.33	0.36	37.87
Yellow Bunch	7.86	0.55	21.36	6.72	9	17.63	2.14	3.42	11.26	24.01	2.9	0.28	2.56	1.91	3.9	42.83	3.5	11.74	35.18		50.49	1.04	0.16	40.55	0.72	1.35	2.59	0.19	35.44	2.2	2.99	1	0.18	50.32	0.63	1.37	1.39	0.28	44.19	0.82	1.97	3.75	0.38	15.99	2.94	4.55	3.79	0.39	43.51
Yellowpak	7.83	0.51	16.77	6.76	8.9	20.22	2.07	2.98	13.61	26.83	3	0.27	2.06	1.87	4.13	42.67	3.22	8.4	35.32		50.03	1	0.14	30.04	0.71	1.3	2	0.18	29.93	1.63	2.36	1	0.17	43.46	0.66	1.34	1.5	0.26	38.46	0.97	2.03	4.16	0.36	12.94	3.39	4.93	3.83	0.36	37.87
Yellowstone	6.28	0.51	16.77	5.21	7.36	17.54	2.07	2.98	10.93	24.15	3.16	0.27	2.06	2.03	4.28	45.83	3.22	8.4	38.47		53.18	1	0.14	30.04	0.71	1.3	2.83	0.18	29.93	2.47	3.19	1	0.17	43.46	0.66	1.34	1.17	0.26	38.46	0.63	1.7	3.33	0.36	12.94	2.56	4.1	3.33	0.36	37.87
[truncated: 12 more columns]
