# Supplementary material for: Assessment and Accessibility of Phenotypic and Genotypic Diversity of Carrot (Daucus carota L. var. sativus) Cultivars Commercially Available in the United States
Source: PLoS One. 2016 Dec 13;11(12):e0167865. doi: 10.1371/journal.pone.0167865 (PMC5154522; doi:10.1371/journal.pone.0167865)
Supplement: S2 Table — Raw data from the Illumina GBS run was analyzed by first using the SNP calling pipeline, "DiscoverySNPCallerPlugin", in Tassel Version: 4.3.13 [30]. SNPs were called using an earlier draft of the carrot genome later released under GenBank accession LNRQ01000000.1 [16]. Coordinates in this file have been adjusted to reflect the published genome. The raw number of SNPs was 370,835. After filtering, 63,807 SNPs were used for the analysis. (GZ) [file pone.0167865.s002.gz]

Archive with 1 entries (1 files):
- pone.0167865.s002
